# Supplementary material for: Gamma Radiation-Mediated Synthesis of Antimicrobial Polyurethane Foam/Silver Nanoparticles
Source: Polymers (Basel). 2024 May 10;16(10):1369. doi: 10.3390/polym16101369 (PMC11125184; doi:10.3390/polym16101369)
Supplement: Supplementary file 1 [file polymers-16-01369-s001.zip]

Archive with 1 entries (1 files):
- polymers-2985518-supplementary.pdf
